# Supplementary material for: Nanopore sequencing of long ribosomal DNA amplicons enables portable and simple biodiversity assessments with high phylogenetic resolution across broad taxonomic scale
Source: Gigascience. 2019 Mar 2;8(5):giz006. doi: 10.1093/gigascience/giz006 (PMC6503943; doi:10.1093/gigascience/giz006)
Supplement: Supplemental File [file giz006_supplemental_file.zip]

Archive with 1 entries (1 files):
- SupplementaryTable1_SampleList.xlsx
