# Supplementary material for: Nanopore sequencing of long ribosomal DNA amplicons enables portable and simple biodiversity assessments with high phylogenetic resolution across broad taxonomic scale
Source: Gigascience. 2019 Mar 2;8(5):giz006. doi: 10.1093/gigascience/giz006 (PMC6503943; doi:10.1093/gigascience/giz006)
Supplement: Supplemental File [file giz006_supplemental_file.zip › SupplementaryTable1_SampleList.xlsx]

## Sheet: AllTaxa
Sample_ID	Kingdom	Phylum	Class	Order	Family	Genus	Species	Country	Site	ForwardPrimer	FwIndex	ReversePrimer	RvIndex	D4	D3	D2	noITS	ITS	GC	Run	Comments
LRA2	Animalia	Annelida	Clitellata	Oligochaeta	Lumbricidae	Lumbricus	sp.	USA	petshop	18S_F4_3_	ccgtgctgataatgt	28S_R8_26_	gttaaccgctgtccc	175	48	27	2982	4043	0.590156	2
LRA4	Animalia	Annelida	Clitellata	Oligochaeta	Naididae	Tubifex	sp.	USA	petshop	18S_F4_4_	ggtaagcttccaggt	28S_R8_26_	gttaaccgctgtccc	1710	1066	311	2989	3973	0.543418	2
LRE12	Animalia	Arthropoda	Arachnida	Acari	Acaridae	indet.	sp.	USA	California	18S_F4_3_	ccgtgctgataatgt	28S_R8_21_	ctctcgacatttatc	568	111	36	3069	4371	0.447495	2	Amplfified unidentified Termite species
FI11	Animalia	Arthropoda	Arachnida	Acari	Histiostomatidae	indet.	sp.	USA	California	18S_F4_7_	tatagtatgtccact	28S_R8_17_	agtgtacgacatgag	507	314	222	3013	3571	0.468776	2	Amplfified Drosophila hydei
Hololena1_	Animalia	Arthropoda	Arachnida	Araneae	Agelenidae	Hololena	sp.	USA	California	18S_F4_2_	ccttgagcgcctctt	28S_R8_38_	atatcgggcactcga	388	229	147	3058	3735	0.561178	2
LRE1_	Animalia	Arthropoda	Arachnida	Araneae	Amaurobiidae	Calobius	sp.	USA	California	18S_F4_2_	ccttgagcgcctctt	28S_R8_20_	tgccctgatggtttc	NA	NA	364	3053	3758	0.542842	1
JAE43	Animalia	Arthropoda	Arachnida	Araneae	Anyphaenidae	Anyphaena	sp.	USA	California	18S_F4_7_	tatagtatgtccact	28S_R8_34_	attgcccataggata	494	281	192	3049	3697	0.562077	2
LRE19_	Animalia	Arthropoda	Arachnida	Araneae	Anyphaenidae	Anyphaena	sp.	USA	California	18S_F4_8_	ctgattagcccttat	28S_R8_21_	ctctcgacatttatc	NA	NA	7165	3066	3730	0.566488	1
JAE49	Animalia	Arthropoda	Arachnida	Araneae	Aranaeidae	Larinoides	sp.	USA	California	18S_F4_6_	gtatccatccagact	28S_R8_28_	actcgtcgtacacac	1720	579	463	3048	3646	0.542787	2
1-7E	Animalia	Arthropoda	Arachnida	Araneae	Araneidae	Cyclosa	sp.	USA	Hawaii	18S_F4_10_	taggcacgtttgcat	28S_R8_20_	tgccctgatggtttc	811	278	130	3058	3646	0.548821	2
1-8E	Animalia	Arthropoda	Arachnida	Araneae	Araneidae	Cyclosa	sp.	USA	Hawaii	18S_F4_11_	aaacaagtcgcaaat	28S_R8_20_	tgccctgatggtttc	3591	1084	707	3058	3652	0.541073	2
1-9C	Animalia	Arthropoda	Arachnida	Araneae	Araneidae	Cyclosa	sp.	USA	Hawaii	18S_F4_14_	cctcacacaatctcg	28S_R8_20_	tgccctgatggtttc	3710	380	36	3054	3645	0.545405	2
FT9	Animalia	Arthropoda	Arachnida	Araneae	Araneidae	Araneus	sp.	USA	California	18S_F4_6_	gtatccatccagact	28S_R8_23_	ctcgaaatgcgacgc	3303	1085	841	3045	3742	0.540086	2
FT8	Animalia	Arthropoda	Arachnida	Araneae	Cybaeidae	Calymmaria	sp.	USA	California	18S_F4_4_	ggtaagcttccaggt	28S_R8_23_	ctcgaaatgcgacgc	6196	4013	1159	3065	3819	0.589945	2
Badumna	Animalia	Arthropoda	Arachnida	Araneae	Desidae	Badumna	longinqua	USA	California	18S_F4_1_	acggagaccgatgtt	28S_R8_38_	atatcgggcactcga	687	571	433	3056	3759	0.559723	2
FT10	Animalia	Arthropoda	Arachnida	Araneae	Linyphiidae	indet.	sp.	USA	California	18S_F4_7_	tatagtatgtccact	28S_R8_23_	ctcgaaatgcgacgc	1735	1359	1066	3073	3734	0.528656	2
LRE7	Animalia	Arthropoda	Arachnida	Araneae	Linyphiidae	Microlinyphia	sp.	USA	California	18S_F4_9_	cgctctgccaaagat	28S_R8_20_	tgccctgatggtttc	1370	665	426	3063	3698	0.533261	2
LRE9	Animalia	Arthropoda	Arachnida	Araneae	Lycosidae	Pardosa	sp.	USA	California	18S_F4_1_	acggagaccgatgtt	28S_R8_21_	ctctcgacatttatc	774	444	323	3026	3619	0.558718	2
LRE11	Animalia	Arthropoda	Arachnida	Araneae	Miturgidae	Cheiracanthium	mildei	USA	California	18S_F4_2_	ccttgagcgcctctt	28S_R8_21_	ctctcgacatttatc	2680	2014	1523	3047	3702	0.558617	2
2-1G	Animalia	Arthropoda	Arachnida	Araneae	Philodromidae	Pagiopalus	sp.	USA	Hawaii	18S_F4_13_	ttcactcgcgtaagg	28S_R8_21_	ctctcgacatttatc	457	127	69	3049	3713	0.566658	2
2-1H	Animalia	Arthropoda	Arachnida	Araneae	Philodromidae	Pagiopalus	sp.	USA	Hawaii	18S_F4_14_	cctcacacaatctcg	28S_R8_21_	ctctcgacatttatc	3108	1645	1234	3057	3721	0.566246	2
2-3H	Animalia	Arthropoda	Arachnida	Araneae	Philodromidae	Pagiopalus	sp.	USA	Hawaii	18S_F4_10_	taggcacgtttgcat	28S_R8_21_	ctctcgacatttatc	556	232	175	3051	3713	0.567196	2
2-4H	Animalia	Arthropoda	Arachnida	Araneae	Philodromidae	Pagiopalus	sp.	USA	Hawaii	18S_F4_11_	aaacaagtcgcaaat	28S_R8_21_	ctctcgacatttatc	1353	818	631	3059	3718	0.569661	2
LRE26	Animalia	Arthropoda	Arachnida	Araneae	Psechridae	Psechrus	sp.	Indonesia	Sulawesi	18S_F4_6_	gtatccatccagact	28S_R8_22_	gatccaaaataccgc	1002	206	125	3050	3734	0.559186	2
2-11H	Animalia	Arthropoda	Arachnida	Araneae	Salticidae	Havaika	sp.	USA	Hawaii	18S_F4_1_	acggagaccgatgtt	28S_R8_16_	ggcaaagaagagacg	178	57	42	3049	3707	0.57297	2
2-7H	Animalia	Arthropoda	Arachnida	Araneae	Salticidae	Havaika	sp.	USA	Hawaii	18S_F4_3_	ccgtgctgataatgt	28S_R8_16_	ggcaaagaagagacg	645	181	122	3052	3710	0.573585	2
3-4A	Animalia	Arthropoda	Arachnida	Araneae	Salticidae	Havaika	sp.	USA	Hawaii	18S_F4_18_	ttcgacgagaccgag	28S_R8_21_	ctctcgacatttatc	2036	175	71	3053	3707	0.571891	2
3-6A	Animalia	Arthropoda	Arachnida	Araneae	Salticidae	Havaika	sp.	USA	Hawaii	18S_F4_19_	gaaacgaggagagag	28S_R8_21_	ctctcgacatttatc	6531	912	574	3060	3720	0.573656	2
JAE44	Animalia	Arthropoda	Arachnida	Araneae	Salticidae	indet.	sp.	USA	California	18S_F4_8_	ctgattagcccttat	28S_R8_34_	attgcccataggata	403	269	179	3050	3724	0.564178	2
LRE4	Animalia	Arthropoda	Arachnida	Araneae	Salticidae	indet.	sp.	USA	California	18S_F4_9_	cgctctgccaaagat	28S_R8_27_	cagaagtatgccccc	546	133	86	3058	3717	0.564703	2
LRE5	Animalia	Arthropoda	Arachnida	Araneae	Segestriidae	Segestria	sp.	USA	California	18S_F4_7_	tatagtatgtccact	28S_R8_20_	tgccctgatggtttc	593	276	170	3061	3777	0.539317	2
1-10C	Animalia	Arthropoda	Arachnida	Araneae	Tetragnathidae	Tetragnatha	trituberculata	USA	Hawaii	18S_F4_10_	taggcacgtttgcat	28S_R8_33_	tgactaaccagggta	515	354	259	3043	3557	0.511948	2
1-10E	Animalia	Arthropoda	Arachnida	Araneae	Tetragnathidae	Tetragnatha	trituberculata	USA	Hawaii	18S_F4_11_	aaacaagtcgcaaat	28S_R8_33_	tgactaaccagggta	650	322	236	3044	3568	0.512052	2
1-10F	Animalia	Arthropoda	Arachnida	Araneae	Tetragnathidae	Tetragnatha	trituberculata	USA	Hawaii	18S_F4_13_	ttcactcgcgtaagg	28S_R8_33_	tgactaaccagggta	170	51	31	3040	3558	0.512648	2
1-10G	Animalia	Arthropoda	Arachnida	Araneae	Tetragnathidae	Tetragnatha	trituberculata	USA	Hawaii	18S_F4_29_	tcttgggacgtgaac	28S_R8_20_	tgccctgatggtttc	739	186	120	3045	3561	0.511092	2
1-10H	Animalia	Arthropoda	Arachnida	Araneae	Tetragnathidae	Tetragnatha	trituberculata	USA	Hawaii	18S_F4_18_	ttcgacgagaccgag	28S_R8_33_	tgactaaccagggta	186	27	15	3039	3556	0.512936	2
1-11B	Animalia	Arthropoda	Arachnida	Araneae	Tetragnathidae	Tetragnatha	kamakou	USA	Hawaii	18S_F4_10_	taggcacgtttgcat	28S_R8_34_	attgcccataggata	209	57	28	3039	3554	0.52054	2
1-11C	Animalia	Arthropoda	Arachnida	Araneae	Tetragnathidae	Tetragnatha	kamakou	USA	Hawaii	18S_F4_11_	aaacaagtcgcaaat	28S_R8_34_	attgcccataggata	585	102	39	3039	3553	0.518998	2
1-11F	Animalia	Arthropoda	Arachnida	Araneae	Tetragnathidae	Tetragnatha	kamakou	USA	Hawaii	18S_F4_13_	ttcactcgcgtaagg	28S_R8_34_	attgcccataggata	213	65	44	3043	3565	0.519495	2
1-11H	Animalia	Arthropoda	Arachnida	Araneae	Tetragnathidae	Tetragnatha	kamakou	USA	Hawaii	18S_F4_14_	cctcacacaatctcg	28S_R8_34_	attgcccataggata	1267	314	185	3047	3566	0.519349	2
1-12C	Animalia	Arthropoda	Arachnida	Araneae	Tetragnathidae	Tetragnatha	kamakou	USA	Hawaii	18S_F4_18_	ttcgacgagaccgag	28S_R8_34_	attgcccataggata	248	49	36	3040	3559	0.519247	2
1-2D	Animalia	Arthropoda	Arachnida	Araneae	Tetragnathidae	Tetragnatha	restricta	USA	Hawaii	18S_F4_10_	taggcacgtttgcat	28S_R8_27_	cagaagtatgccccc	378	40	21	3038	3557	0.520945	2
1-2G	Animalia	Arthropoda	Arachnida	Araneae	Tetragnathidae	Tetragnatha	restricta	USA	Hawaii	18S_F4_11_	aaacaagtcgcaaat	28S_R8_27_	cagaagtatgccccc	1742	223	117	3044	3561	0.521483	2
1-2H	Animalia	Arthropoda	Arachnida	Araneae	Tetragnathidae	Tetragnatha	restricta	USA	Hawaii	18S_F4_13_	ttcactcgcgtaagg	28S_R8_27_	cagaagtatgccccc	475	208	135	3040	3561	0.52064	2
1-4E	Animalia	Arthropoda	Arachnida	Araneae	Tetragnathidae	Tetragnatha	perkinsi	USA	Hawaii	18S_F4_11_	aaacaagtcgcaaat	28S_R8_30_	gacattccacgcaac	790	386	170	3039	3563	0.511367	2
1-4G	Animalia	Arthropoda	Arachnida	Araneae	Tetragnathidae	Tetragnatha	perkinsi	USA	Hawaii	18S_F4_14_	cctcacacaatctcg	28S_R8_30_	gacattccacgcaac	1091	296	92	3040	3565	0.511921	2
1-7F	Animalia	Arthropoda	Arachnida	Araneae	Tetragnathidae	Tetragnatha	waikamoi	USA	Hawaii	18S_F4_10_	taggcacgtttgcat	28S_R8_32_	gactactggctggta	379	72	48	3043	3567	0.521447	2
1-7H	Animalia	Arthropoda	Arachnida	Araneae	Tetragnathidae	Tetragnatha	waikamoi	USA	Hawaii	18S_F4_11_	aaacaagtcgcaaat	28S_R8_32_	gactactggctggta	1428	207	152	3044	3570	0.520728	2
1-8A	Animalia	Arthropoda	Arachnida	Araneae	Tetragnathidae	Tetragnatha	waikamoi	USA	Hawaii	18S_F4_13_	ttcactcgcgtaagg	28S_R8_32_	gactactggctggta	253	38	22	3036	3558	0.522766	2
1-8C	Animalia	Arthropoda	Arachnida	Araneae	Tetragnathidae	Tetragnatha	waikamoi	USA	Hawaii	18S_F4_14_	cctcacacaatctcg	28S_R8_32_	gactactggctggta	2283	221	80	3046	3571	0.520582	2
1-8F	Animalia	Arthropoda	Arachnida	Araneae	Tetragnathidae	Tetragnatha	waikamoi	USA	Hawaii	18S_F4_18_	ttcgacgagaccgag	28S_R8_32_	gactactggctggta	191	21	12	3032	3564	0.518799	2
2-11E	Animalia	Arthropoda	Arachnida	Araneae	Tetragnathidae	Tetragnatha	perreirai	USA	Hawaii	18S_F4_29_	tcttgggacgtgaac	28S_R8_38_	atatcgggcactcga	59	18	9	3040	3581	0.516057	2
2-12B	Animalia	Arthropoda	Arachnida	Araneae	Tetragnathidae	Tetragnatha	acuta	USA	Hawaii	18S_F4_29_	tcttgggacgtgaac	28S_R8_33_	tgactaaccagggta	46	26	12	3037	3555	0.511111	2
2-12C	Animalia	Arthropoda	Arachnida	Araneae	Tetragnathidae	Tetragnatha	acuta	USA	Hawaii	18S_F4_3_	ccgtgctgataatgt	28S_R8_15_	gagggatcaagtccg	494	70	28	3043	3561	0.511092	2
2-12G	Animalia	Arthropoda	Arachnida	Araneae	Tetragnathidae	Tetragnatha	acuta	USA	Hawaii	18S_F4_3_	ccgtgctgataatgt	28S_R8_28_	actcgtcgtacacac	1008	213	103	3044	3567	0.513036	2
2-6F	Animalia	Arthropoda	Arachnida	Araneae	Tetragnathidae	Tetragnatha	perreirai	USA	Hawaii	18S_F4_19_	gaaacgaggagagag	28S_R8_30_	gacattccacgcaac	2652	318	198	3046	3580	0.517598	2
2-7A	Animalia	Arthropoda	Arachnida	Araneae	Tetragnathidae	Tetragnatha	perreirai	USA	Hawaii	18S_F4_29_	tcttgggacgtgaac	28S_R8_30_	gacattccacgcaac	169	120	76	3043	3566	0.517947	2
2-7B	Animalia	Arthropoda	Arachnida	Araneae	Tetragnathidae	Tetragnatha	perreirai	USA	Hawaii	18S_F4_2_	ccttgagcgcctctt	28S_R8_28_	actcgtcgtacacac	1188	532	241	3052	3584	0.516462	2
2-7E	Animalia	Arthropoda	Arachnida	Araneae	Tetragnathidae	Tetragnatha	eurylike	USA	Hawaii	18S_F4_29_	tcttgggacgtgaac	28S_R8_32_	gactactggctggta	42	12	9	3020	3538	0.511871	2
2-9B	Animalia	Arthropoda	Arachnida	Araneae	Tetragnathidae	Tetragnatha	emerald	USA	Hawaii	18S_F4_29_	tcttgggacgtgaac	28S_R8_27_	cagaagtatgccccc	181	69	46	3036	3590	0.513928	2
2-9H	Animalia	Arthropoda	Arachnida	Araneae	Tetragnathidae	Tetragnatha	emerald	USA	Hawaii	18S_F4_19_	gaaacgaggagagag	28S_R8_34_	attgcccataggata	795	188	124	3038	3597	0.512649	2
3-1G	Animalia	Arthropoda	Arachnida	Araneae	Tetragnathidae	Tetragnatha	hawaiiensis	USA	Hawaii	18S_F4_14_	cctcacacaatctcg	28S_R8_22_	gatccaaaataccgc	1815	826	549	3060	3600	0.511667	2
3-4H	Animalia	Arthropoda	Arachnida	Araneae	Tetragnathidae	Tetragnatha	quasimodo	USA	Hawaii	18S_F4_18_	ttcgacgagaccgag	28S_R8_22_	gatccaaaataccgc	762	116	46	3033	3557	0.518696	2
3-7E	Animalia	Arthropoda	Arachnida	Araneae	Tetragnathidae	Tetragnatha	hawaiiensis	USA	Hawaii	18S_F4_10_	taggcacgtttgcat	28S_R8_22_	gatccaaaataccgc	502	290	147	3047	3584	0.511719	2
3-8E	Animalia	Arthropoda	Arachnida	Araneae	Tetragnathidae	Tetragnatha	hawaiiensis	USA	Hawaii	18S_F4_11_	aaacaagtcgcaaat	28S_R8_22_	gatccaaaataccgc	1088	454	300	3053	3592	0.512249	2
4-11F	Animalia	Arthropoda	Arachnida	Araneae	Tetragnathidae	Tetragnatha	brevignatha	USA	Hawaii	18S_F4_11_	aaacaagtcgcaaat	28S_R8_26_	gttaaccgctgtccc	922	536	383	3050	3580	0.517039	2
4-12F	Animalia	Arthropoda	Arachnida	Araneae	Tetragnathidae	Tetragnatha	brevignatha	USA	Hawaii	18S_F4_14_	cctcacacaatctcg	28S_R8_26_	gttaaccgctgtccc	1149	638	455	3043	3575	0.519161	2
4-1H	Animalia	Arthropoda	Arachnida	Araneae	Tetragnathidae	Tetragnatha	obscura	USA	Hawaii	18S_F4_10_	taggcacgtttgcat	28S_R8_23_	ctcgaaatgcgacgc	1598	1024	804	3051	3569	0.516671	2
4-3G	Animalia	Arthropoda	Arachnida	Araneae	Tetragnathidae	Tetragnatha	brevignatha	USA	Hawaii	18S_F4_10_	taggcacgtttgcat	28S_R8_26_	gttaaccgctgtccc	188	57	33	3037	3567	0.520886	2
4-5C	Animalia	Arthropoda	Arachnida	Araneae	Tetragnathidae	Tetragnatha	sp. "golden dome"	USA	Hawaii	18S_F4_2_	ccttgagcgcctctt	28S_R8_15_	gagggatcaagtccg	600	197	120	3038	3560	0.516292	2
4-5F	Animalia	Arthropoda	Arachnida	Araneae	Tetragnathidae	Tetragnatha	brevignatha	USA	Hawaii	18S_F4_13_	ttcactcgcgtaagg	28S_R8_26_	gttaaccgctgtccc	230	61	36	3040	3569	0.518633	2
4-7E	Animalia	Arthropoda	Arachnida	Araneae	Tetragnathidae	Tetragnatha	sp. "golden dome"	USA	Hawaii	18S_F4_19_	gaaacgaggagagag	28S_R8_26_	gttaaccgctgtccc	635	146	95	3037	3562	0.514879	2
4-7H	Animalia	Arthropoda	Arachnida	Araneae	Tetragnathidae	Tetragnatha	obscura	USA	Hawaii	18S_F4_11_	aaacaagtcgcaaat	28S_R8_23_	ctcgaaatgcgacgc	2753	1951	1550	3038	3563	0.514454	2
4-8A	Animalia	Arthropoda	Arachnida	Araneae	Tetragnathidae	Tetragnatha	sp. "redstar"	USA	Hawaii	18S_F4_13_	ttcactcgcgtaagg	28S_R8_23_	ctcgaaatgcgacgc	894	280	200	3042	3571	0.513302	2
4-8G	Animalia	Arthropoda	Arachnida	Araneae	Tetragnathidae	Tetragnatha	quasimodo	USA	Hawaii	18S_F4_1_	acggagaccgatgtt	28S_R8_28_	actcgtcgtacacac	459	235	150	3047	3574	0.518187	2
4-9A	Animalia	Arthropoda	Arachnida	Araneae	Tetragnathidae	Tetragnatha	sp. "redstar"	USA	Hawaii	18S_F4_14_	cctcacacaatctcg	28S_R8_23_	ctcgaaatgcgacgc	4211	2711	1999	3056	3578	0.512018	2
4-9G	Animalia	Arthropoda	Arachnida	Araneae	Tetragnathidae	Tetragnatha	anuenue	USA	Hawaii	18S_F4_29_	tcttgggacgtgaac	28S_R8_23_	ctcgaaatgcgacgc	345	199	136	3042	3564	0.516835	2
4-9H	Animalia	Arthropoda	Arachnida	Araneae	Tetragnathidae	Tetragnatha	anuenue	USA	Hawaii	18S_F4_2_	ccttgagcgcctctt	28S_R8_41_	ggatgactgacctaa	760	215	114	3038	3565	0.515007	2
LRE2	Animalia	Arthropoda	Arachnida	Araneae	Tetragnathidae	Metellina	sp.	USA	California	18S_F4_3_	ccgtgctgataatgt	28S_R8_20_	tgccctgatggtttc	482	226	143	3034	3596	0.540323	2
LRE3	Animalia	Arthropoda	Arachnida	Araneae	Tetragnathidae	Tetragnatha	sp.	USA	California	18S_F4_2_	ccttgagcgcctctt	28S_R8_38_	atatcgggcactcga	388	229	147	3051	3575	0.503776	2
3-1C	Animalia	Arthropoda	Arachnida	Araneae	Theridiidae	Steatoda	sp.	USA	Hawaii	18S_F4_29_	tcttgggacgtgaac	28S_R8_17_	agtgtacgacatgag	96	66	41	3049	3821	0.542528	2
JAE47	Animalia	Arthropoda	Arachnida	Araneae	Theridiidae	Platnickina	sp.	USA	California	18S_F4_6_	gtatccatccagact	28S_R8_15_	gagggatcaagtccg	1720	579	463	3049	3630	0.53168	2
LRE16	Animalia	Arthropoda	Arachnida	Araneae	Theridiidae	Theridion	californicum	USA	California	18S_F4_7_	tatagtatgtccact	28S_R8_21_	ctctcgacatttatc	2317	2105	1712	3047	3745	0.545794	2
1-10G	Animalia	Arthropoda	Arachnida	Araneae	Thomisidae	Mecaphesa	sp.	USA	Hawaii	18S_F4_14_	cctcacacaatctcg	28S_R8_33_	tgactaaccagggta	739	186	120	3056	3762	0.560872	2
1-12G	Animalia	Arthropoda	Arachnida	Araneae	Thomisidae	Mecaphesa	sp.	USA	Hawaii	18S_F4_1_	acggagaccgatgtt	28S_R8_15_	gagggatcaagtccg	425	250	193	3064	3773	0.562152	2
2-3A	Animalia	Arthropoda	Arachnida	Araneae	Thomisidae	Mecaphesa	sp.	USA	Hawaii	18S_F4_19_	gaaacgaggagagag	28S_R8_20_	tgccctgatggtttc	2701	360	180	3054	3765	0.561487	2
Op1	Animalia	Arthropoda	Arachnida	Opiliones	Sclerosomatidae	indet.	sp.	USA	California	18S_F4_9_	cgctctgccaaagat	28S_R8_27_	cagaagtatgccccc	546	133	86	3077	4205	0.51962	2
CEP1	Animalia	Arthropoda	Collembola	Entomobryomorpha	Entomobryidae	Salina	sp.	USA	Hawaii	18S_F4_7_	tatagtatgtccact	28S_R8_15_	gagggatcaagtccg	201	50	34	3006	3732	0.480171	2
FI13	Animalia	Arthropoda	Insecta	Blattodea	Blaberidae	Gromphadorhina	portentosa	USA	petshop	18S_F4_8_	ctgattagcccttat	28S_R8_17_	agtgtacgacatgag	429	240	158	3209	3951	0.581878	2
FI15	Animalia	Arthropoda	Insecta	Blattodea	Blaberidae	Blaptica	dubia	USA	petshop	18S_F4_9_	cgctctgccaaagat	28S_R8_17_	agtgtacgacatgag	779	582	427	3208	3830	0.574935	2
JAE51	Animalia	Arthropoda	Insecta	Blattodea	Blattidae	Periplaneta	americana	USA	California	18S_F4_6_	gtatccatccagact	28S_R8_41_	ggatgactgacctaa	2613	1168	873	3195	3867	0.578743	2
LRE14	Animalia	Arthropoda	Insecta	Coleoptera	Cerambycidae	indet.	sp.	USA	California	18S_F4_4_	ggtaagcttccaggt	28S_R8_20_	tgccctgatggtttc	2014	1719	347	3164	4797	0.544299	2
JAE32	Animalia	Arthropoda	Insecta	Coleoptera	Chrysomelidae	Diabrotica	sp.	USA	California	18S_F4_9_	cgctctgccaaagat	28S_R8_33_	tgactaaccagggta	532	356	263	3151	4104	0.473928	2
JAE33	Animalia	Arthropoda	Insecta	Coleoptera	Coccinellidae	Hippodamia	sp.	USA	California	18S_F4_1_	acggagaccgatgtt	28S_R8_34_	attgcccataggata	144	68	52	3113	4564	0.521034	2
	Animalia	Arthropoda	Insecta	Diptera	Culicidae	indet.	sp.	Peru		18S_F4_6_	gtatccatccagact	28S_R8_23_	ctcgaaatgcgacgc	NA	NA	288				field
JAE27	Animalia	Arthropoda	Insecta	Hemiptera	Lygaeidae	Kleidocerys	sp.	USA	California	18S_F4_10_	taggcacgtttgcat	28S_R8_41_	ggatgactgacctaa	NA	NA	604	3199	3971	0.539914	2
FT5	Animalia	Arthropoda	Insecta	Hymenoptera	Ichneumonidae	Lymeon	sp.	USA	California	18S_F4_1_	acggagaccgatgtt	28S_R8_23_	ctcgaaatgcgacgc	835	330	241	3159	4991	0.513725	2
JAE23	Animalia	Arthropoda	Insecta	Hymenoptera	Ichneumonidae	Diadromus	sp.	USA	California	18S_F4_4_	ggtaagcttccaggt	28S_R8_33_	tgactaaccagggta	604	380	82	3147	4816	0.486296	2
JAE14	Animalia	Arthropoda	Insecta	Lepidoptera	Erebidae	Hypena	sp.	USA	California	18S_F4_1_	acggagaccgatgtt	28S_R8_33_	tgactaaccagggta	177	93	70	3112	3844	0.506764	2
Methona	Animalia	Arthropoda	Insecta	Lepidoptera	Nymphalidae	Methona	sp.	Peru		18S_F4_4_	ggtaagcttccaggt	28S_R8_22_	gatccaaaataccgc	NA	NA	575	3165	5119	0.482711	field
	Animalia	Arthropoda	Insecta	Lepidoptera	Nymphalidae	Heliconius	sp.	Peru		18S_F4_6_	gtatccatccagact	28S_R8_23_	ctcgaaatgcgacgc	NA	NA	267	3165	4576	0.548295	field
eggs	Animalia	Arthropoda	Insecta	Lepidoptera	Pieridae	indet.	sp.	Peru		18S_F4_2_	ccttgagcgcctctt	28S_R8_20_	tgccctgatggtttc	NA	NA	58				field	Amplififed from eggs
Plodia_	Animalia	Arthropoda	Insecta	Lepidoptera	Pyralidae	Plodia	sp.	USA	California	18S_F4_6_	gtatccatccagact	28S_R8_28_	actcgtcgtacacac	1771	474	211	3109	3912	0.541922	2
JAE6	Animalia	Arthropoda	Insecta	Odonata	Coenagrionidae	Argia	sp.	USA	California	18S_F4_4_	ggtaagcttccaggt	28S_R8_32_	gactactggctggta	708	211	46	3135	3639	0.575982	2
FT7	Animalia	Arthropoda	Insecta	Orthoptera	Rhaphidophoridae	Ceutophilus	sp.	USA	California	18S_F4_3_	ccgtgctgataatgt	28S_R8_23_	ctcgaaatgcgacgc	758	192	115	3197	3875	0.568516	2
M38	Animalia	Arthropoda	Insecta	Orthoptera	Tettigoniidae	Banza	sp.	USA	Hawaii	18S_F4_6_	gtatccatccagact	28S_R8_15_	gagggatcaagtccg	1720	579	463	3184	3681	0.546862	2
JAE24	Fungi	Ascomycota	Dothideomycetes	Capnodiales	indet.	indet.	sp.	USA	California	18S_F4_6_	gtatccatccagact	28S_R8_33_	tgactaaccagggta	383	70	52	2755	3100	0.497097	2	Amplfified from Isopod
JAE10	Fungi	Basidiomycota	Exobasidiomycetes	Exobasidiales	indet.	indet.	sp.	USA	Hawaii	18S_F4_7_	tatagtatgtccact	28S_R8_32_	gactactggctggta	259	37	24	2828	3199	0.450453	2	Amplfified from Amphipod
JYL-10	Plantae	Angiospermophyta	Magnoliopsida	Piperales	Piperaceae	Peperomia	macraeana	USA	Hawaii	18S_F4_10_	taggcacgtttgcat	28S_R8_30_	gacattccacgcaac	NA	NA	1453	2788	3247	0.534955	1	Jun_Plant_
UC2052810	Plantae	Angiospermophyta	Magnoliopsida	Piperales	Piperaceae	Peperomia	membranaceae	USA	Hawaii	18S_F4_2_	ccttgagcgcctctt	28S_R8_30_	gacattccacgcaac	1329	771	521	2784	3246	0.53358	2	Jun_31
UC2052811	Plantae	Angiospermophyta	Magnoliopsida	Piperales	Piperaceae	Peperomia	tetraphylla	USA	Hawaii	18S_F4_3_	ccgtgctgataatgt	28S_R8_30_	gacattccacgcaac	487	290	169	2777	3223	0.51691	2	Jun_32
UC2052812	Plantae	Angiospermophyta	Magnoliopsida	Piperales	Piperaceae	Peperomia	cookiana	USA	Hawaii	18S_F4_4_	ggtaagcttccaggt	28S_R8_30_	gacattccacgcaac	2038	2065	610	2774	3233	0.534179	2	Jun_33
UC2052817	Plantae	Angiospermophyta	Magnoliopsida	Piperales	Piperaceae	Peperomia	leptostachya	USA	Hawaii	18S_F4_6_	gtatccatccagact	28S_R8_30_	gacattccacgcaac	1763	856	638	2784	3243	0.536849	2	Jun_38
UC2052818	Plantae	Angiospermophyta	Magnoliopsida	Piperales	Piperaceae	Peperomia	mauiensis	USA	Hawaii	18S_F4_7_	tatagtatgtccact	28S_R8_30_	gacattccacgcaac	1284	676	504	2787	3245	0.536518	2	Jun_39
UC2052819	Plantae	Angiospermophyta	Magnoliopsida	Piperales	Piperaceae	Peperomia	remyi	USA	Hawaii	18S_F4_8_	ctgattagcccttat	28S_R8_30_	gacattccacgcaac	1868	888	638	2778	3239	0.535659	2	Jun_40
UC2052821	Plantae	Angiospermophyta	Magnoliopsida	Piperales	Piperaceae	Peperomia	alternifolia	USA	Hawaii	18S_F4_9_	cgctctgccaaagat	28S_R8_30_	gacattccacgcaac	2429	1287	911	2781	3239	0.532263	2	Jun_42
FI7	Plantae	Angiospermophyta	Magnoliopsida	Poales	Poaceae	Secale	cereale	USA	petshop	18S_F4_4_	ggtaagcttccaggt	28S_R8_17_	agtgtacgacatgag	1467	937	38	2773	3248	0.564963	2	Amplfified meal worm larva Zophobas morio
JAE12	Plantae	Angiospermophyta	Magnoliopsida	Rosales	Rosaceae	indet.	sp.	USA	California	18S_F4_9_	cgctctgccaaagat	28S_R8_32_	gactactggctggta	868	512	385	2782	3271	0.559156	2	Amplififed from Lepidoptera larva
	Plantae	Angiospermophyta	Magnoliopsida	Solanales	Solanaceae	indet.	sp.	Peru		18S_F4_6_	gtatccatccagact	28S_R8_21_	ctctcgacatttatc	NA	NA	394	2783	3248	0.573584	field
